# Supplementary material for: Noncovalently Immobilized Glucose Oxidase/Horseradish Peroxidase Cascade on Polyamide Supports for Eco-Friendly Polyaniline Synthesis
Source: Molecules. 2025 Jul 17;30(14):3003. doi: 10.3390/molecules30143003 (PMC12300839; doi:10.3390/molecules30143003)
Supplement: Supplementary file 1 [file molecules-30-03003-s001.zip]

Archive with 1 entries (1 files):
- molecules-3709868-supplementary.pdf
